# Supplementary material for: Salmonella Dublin outbreaks in Brazilian cattle: clinical-epidemiological aspects, antimicrobial resistance, and comparative genomic analysis
Source: Microbiol Spectr. 2026 Mar 12;14(4):e02665-25. doi: 10.1128/spectrum.02665-25 (PMC13055267; doi:10.1128/spectrum.02665-25)
Supplement: File S1 — Details of the farms included in the present study. [file spectrum.02665-25-s0001.xlsx]

## Sheet: Metadata
Supplementary file 1 - Details of the farms included in the present study
CASES	FARM LOCATION	HISTORY OF ANIMAL PURCHASE AND SALES	AVERAGE DAILY MILK PRODUCTION (L/cow)	AGE OF AFFECTED ANIMALS	MORTALITY CLINICAL SIGNS	POST-MORTEM FINDINGS	PRESENCE OF COMORBIDITIES
Case 1	City not informed (Minas Gerais)	No information (or not informed)	N/A*	3 - 6 months	Hyperthermia, apathy and jaundice	Petechiae in the mucous and serous membranes of various organs, hepatomegaly and splenomegaly	Tick Fever (anaplasmosis and babesiosis)
Case 2	Carmópolis de Minas (Minas Gerais)	No information (or not informed)	25	20 days	Diarrhea and fever	Hepatomegaly, petechiae in mucous and serous membranes of organs	Tick Fever (anaplasmosis)
Case 3	São Sebastião do Oeste (Minas Gerais)	No information (or not informed)	10	Lactating cows	Diarrhea and signs indicative of sepsis	Not reported	Trypanosomosis (Trypanosoma vivax)
Case 4	Cristalina (Goiás)	No information (or not informed)	32	3 - 5 months	Loss of appetite, apathy, difficulty breathing, jaundice, petechiae in mucous membranes	Pulmonary congestion, petechiae on the surface of the intestines, kidneys, and bladder; hepatomegaly and splenomegaly	Tick Fever (anaplasmosis and babesiosis)
Case 5	Belo Horizonte (Minas Gerais)	Healthcare-associated infection (HAI)		20 - 60 days	Fever and signs indicative of sepsis. High mortality (30%)	Typhlitis, peritonitis, hepatomegaly, petechiae on the surface of the intestines and abomasum; suppurative, diffuse, and moderate meningitis; fibrinous arthritis	Not reported
Case 6	São Sebastião do Oeste (Minas Gerais)	No information (or not informed)	12	60 days	Pneumoniae, fever, jaundice	Hepatomegaly, petechiae in mucous and serous membranes of the organs	Tick Fever (anaplasmosis)
Case 7	Lagoa Formosa (Minas Gerais)	No information (or not informed)	36	4 - 6 months	Jaundice and signs indicative of sepsis. High mortality (30%)	Splenomegaly, hepatomegaly, petechiae in oral mucosa and renal serosa	Tick Fever (anaplasmosis and babesiosis)
Case 8	Mogi Mirim (São Paulo)	Purchase only	30	2 - 5 months	Jaundice, hyperthermia, apathy	Splenomegaly, hepatomegaly, petechiae in vulvar and oral mucosa, renal serosa, bladder	Tick Fever (babesia and anaplasmosis)
Case 9	São João da Ponte (Minas Gerais)	Purchase only	Beef cattle feedlot	20 months	Respiratory signs, hyperthermia, apathy	Not reported	Not reported
Case 10	Jequitaí (Minas Gerais)	Purchase and sale	Beef cattle feedlot	20 months	Respiratory signs	Accumulation of fluid in the chest cavity and pneumonia	Not reported
Case 11	Pitangui (Minas Gerais)	No information (or not informed)	31	4 - 6 months	Loss of appetite, apathy, difficulty breathing	Petechiae in mucous and serous membranes of organs	Tick Fever (anaplasmosis and babesiosis)
Case 12	Itaúna (Minas Gerais)	No information (or not informed)	35	3 - 6 months	Loss of appetite, apathy, shortness of breath, hyperthermia and petechiae in the oral cavity and vulva. 15% mortality	Not reported	Not reported
Case 13	Cláudio (Minas Gerais)	No information (or not informed)	26	60 days	Jaundice, hyperthermia, apathy	Not reported	Tick Fever (anaplasmosis and babesiosis)
Case 14	Divinópolis (Minas Gerais)	No information (or not informed)	31	3 months	Jaundice, hyperthermia	Not reported	Tick Fever (anaplasmosis and babesiosis)
Case 15	Descalvado (São Paulo)	No information (or not informed)	38	3 - 5 months	High mortality (25%)	Not reported	Tick Fever (anaplasmosis and babesiosis)
Case 16	Sete Lagoas (Minas Gerais)	No information (or not informed)	36	3 - 5 months	Fever, difficulty breathing and jaundice	Petechiae in mucous and serous membranes of organs	Tick Fever (anaplasmosis and babesiosis)
Case 17	Rio Paranaíba (Minas Gerais)	No information (or not informed)	34	15 - 75 days	Signs indicative of sepsis. High mortality (60%)	Not reported	Not reported
Case 18	São Gotardo (Minas Gerais)	No information (or not informed)	35	3 - 5 months	Jaundice, hyperthermia, apathy	Not reported	Tick Fever (anaplasmosis and babesiosis)
Case 19	Igarapé (Minas Gerais)	No information (or not informed)	22	10 – 20 days and 3 - 7 months	Diarrhea and signs indicative of sepsis	Petechiae in mucous and serous membranes of organs	Tick Fever (anaplasmosis)
N/A* = Not available
