# Supplementary material for: Salmonella Dublin outbreaks in Brazilian cattle: clinical-epidemiological aspects, antimicrobial resistance, and comparative genomic analysis
Source: Microbiol Spectr. 2026 Mar 12;14(4):e02665-25. doi: 10.1128/spectrum.02665-25 (PMC13055267; doi:10.1128/spectrum.02665-25)
Supplement: File S2 — Details of the Brazilian strains included in the SNP analysis in the present study. [file spectrum.02665-25-s0002.xlsx]

## Sheet: Details of strains - SNPs
Supplementary File 2 - Details of the Brazilian strains included in the SNPs analysis in the present study
STRAIN ID	GenBank Accessions	ST	Collection year	Country	Host
16_15	RZIU00000000	10	2015	Brazil	Human
CFSAN060503	QBTF00000000	10	2003	Brazil	Human
CFSAN060504	QBTG00000000	3734	2003	Brazil	Human
CFSAN060505	QBTH00000000	10	2003	Brazil	Human
CFSAN060506	QBTI00000000	10	2004	Brazil	Human
CFSAN060507	QBTJ00000000	10	2004	Brazil	Human
CFSAN060508	QBTK00000000	10	2004	Brazil	Human
CFSAN060509	QBTL00000000	10	2004	Brazil	Human
CFSAN060510	QBTM00000000	10	2005	Brazil	Human
CFSAN060511	QBTN00000000	10	2005	Brazil	Human
CFSAN060512	QBTO00000000	4030	2005	Brazil	Human
CFSAN060513	QBTP00000000	4030	2005	Brazil	Human
CFSAN060514	QBTQ00000000	10	2005	Brazil	Human
CFSAN060516	QBTS00000000	10	2007	Brazil	Human
CFSAN060517	QBTT00000000	10	2010	Brazil	Human
CFSAN060520	QBPE00000000	10	2013	Brazil	Human
CFSAN060521	QBPD00000000	3734	2013	Brazil	Human
CFSAN060522	QBPC00000000	10	2013	Brazil	Human
CFSAN060523	QBPB00000000	10	2013	Brazil	Human
CFSAN060524	QBPA00000000	10	2013	Brazil	Human
CFSAN060526	QBOZ00000000	10	2014	Brazil	Human
CFSAN060527	QBOY00000000	10	2014	Brazil	Human
CFSAN060528	QBOX00000000	10	2014	Brazil	Human
CFSAN060532	QBOT00000000	10	2015	Brazil	Human
CFSAN060533	QBOS00000000	10	2016	Brazil	Human
B68/19	JBGOQF000000000	10	2019	Brazil	Cattle
B69/19	JBGOQE000000000	10	2019	Brazil	Cattle
3433	JBGOQJ000000000	11770	2019	Brazil	Cattle
Fab19	JBPFGT000000000	10	2019	Brazil	Cattle
7917	JBGDKQ000000000	10	2020	Brazil	Cattle
8452	JBGDKS000000000	10	2020	Brazil	Cattle
01-2M	JBGOQK000000000	10	2020	Brazil	Cattle
B29/20	JBGOQI000000000	10	2020	Brazil	Cattle
B77/21	JBPFGZ000000000	10	2021	Brazil	Cattle
B97/21	JBGOQA000000000	3734	2021	Brazil	Cattle
B98/21	JBPFGW000000000	3734	2021	Brazil	Cattle
B56/22	JBGOQH000000000	3734	2022	Brazil	Cattle
B79/22	JBGOQD000000000	10	2022	Brazil	Cattle
B87/22	JBGOQC000000000	10	2022	Brazil	Cattle
B90/22	JBGOQB000000000	10	2022	Brazil	Cattle
B154/22	JBGOPZ000000000	10	2022	Brazil	Cattle
B160/22	JBGOPY000000000	10	2022	Brazil	Cattle
B14/23	JBPFHA000000000	10	2023	Brazil	Cattle
B59/23	JBGOQG000000000	4030	2023	Brazil	Cattle
B91/24	JBPFGY000000000	10	2024	Brazil	Cattle
B121/24	JBPFGV000000000	10	2024	Brazil	Cattle
B228/24	JBPFGU000000000	10	2024	Brazil	Cattle
Bov_CFSAN060498	QBTA00000000	4030	2003	Brazil	Cattle
Bov_CFSAN060499	QBTB00000000	4030	2003	Brazil	Cattle
Bov_CFSAN060500	QBTC00000000	10	2003	Brazil	Cattle
Bov_CFSAN060501	QBTD00000000	10	2003	Brazil	Cattle
Bov_CFSAN060515	QBTR00000000	10	2005	Brazil	Cattle
Bov_CFSAN060518	QBTU00000000	10	2013	Brazil	Cattle
Bov_CFSAN060519	QBTV00000000	10	2013	Brazil	Cattle
Bov_CFSAN060529	QBOW00000000	10	2015	Brazil	Cattle
Bov_CFSAN060530	QBOV00000000	10	2015	Brazil	Cattle
Bov_CFSAN060531	QBOU00000000	10	2015	Brazil	Cattle
