# Supplementary material for: Salmonella Dublin outbreaks in Brazilian cattle: clinical-epidemiological aspects, antimicrobial resistance, and comparative genomic analysis
Source: Microbiol Spectr. 2026 Mar 12;14(4):e02665-25. doi: 10.1128/spectrum.02665-25 (PMC13055267; doi:10.1128/spectrum.02665-25)
Supplement: File S5 — Matrix of the SNPs analysis comparing S. Dublin isolates from humans and bovine in Brazil. [file spectrum.02665-25-s0005.xlsx]

## Sheet: main.snp_matrix
	Supplementary File 5 - Matrix of the SNPs analysis comparing S. Dublin isolates from humans and bovine in Brazil
	01-2M	16_15	3433	7917	8452	B121_24	B14_23	B154_22	B160_22	B228_24	B29_20	B56_22	B59_23	B68_19	B69_19	B77_21	B79_22	B87_22	B90_22	B91_24	B97_21	B98_21	Bov_CFSAN060498	Bov_CFSAN060499	Bov_CFSAN060500	Bov_CFSAN060501	Bov_CFSAN060515	Bov_CFSAN060518	Bov_CFSAN060519	Bov_CFSAN060529	Bov_CFSAN060530	Bov_CFSAN060531	CFSAN060503	CFSAN060504	CFSAN060505	CFSAN060506	CFSAN060507	CFSAN060508	CFSAN060509	CFSAN060510	CFSAN060511	CFSAN060512	CFSAN060513	CFSAN060514	CFSAN060516	CFSAN060517	CFSAN060520	CFSAN060521	CFSAN060522
01-2M	0	107	113	43	43	111	42	114	26	112	104	511	112	111	111	25	104	110	26	108	510	509	142	144	106	136	480	101	102	472	32	31	135	519	95	522	499	491	493	116	95	116	113	136	115	141	115	508	112
16_15	107	0	40	108	108	38	105	41	107	39	87	496	93	38	38	116	85	37	109	35	495	494	121	123	95	123	467	28	29	459	95	96	124	506	76	509	486	478	480	97	64	97	94	125	96	122	96	495	83
3433	113	40	0	116	116	24	111	31	115	29	93	506	101	18	18	122	93	27	115	21	505	504	131	133	101	131	475	18	19	467	103	102	130	514	84	517	494	486	488	105	72	105	102	131	104	130	104	503	89
7917	43	108	116	0	8	114	45	117	43	115	107	508	113	114	114	54	105	113	45	111	507	506	143	145	105	137	477	104	105	469	33	34	134	516	96	519	496	488	490	117	96	117	114	135	112	138	112	505	115
8452	43	108	116	8	0	114	43	117	43	115	107	507	111	114	114	54	105	113	45	111	506	505	141	143	105	135	476	104	105	468	33	34	134	515	96	518	495	487	489	115	96	115	112	135	112	138	112	504	115
B121_24	111	38	24	114	114	0	109	29	113	27	91	504	99	22	22	120	91	25	113	15	503	502	129	131	99	129	473	16	17	465	101	100	128	512	82	515	492	484	486	103	70	103	100	129	102	128	102	501	87
B14_23	42	105	111	45	43	109	0	112	42	110	101	508	106	109	109	51	100	108	42	106	507	506	137	139	102	130	475	99	100	467	30	29	131	514	91	517	494	486	488	110	91	110	107	132	111	137	111	503	108
B154_22	114	41	31	117	117	29	112	0	116	30	94	507	102	29	29	123	94	28	116	26	506	505	132	134	102	132	476	19	20	468	104	103	131	515	85	518	495	487	489	106	73	106	103	132	105	131	105	504	90
B160_22	26	107	115	43	43	113	42	116	0	114	103	511	110	113	113	33	102	110	24	110	510	509	141	143	106	134	478	103	104	470	30	31	135	517	93	520	497	489	491	114	93	114	111	136	113	139	113	506	112
B228_24	112	39	29	115	115	27	110	30	114	0	92	505	100	27	27	121	92	10	114	24	504	503	130	132	100	130	474	15	16	466	102	101	129	513	83	516	493	485	487	104	71	104	101	130	103	129	103	502	88
B29_20	104	87	93	107	107	91	101	94	103	92	0	497	77	91	91	110	69	88	105	88	496	495	106	108	91	121	465	81	82	457	93	92	120	504	60	507	484	476	478	81	74	81	78	121	80	106	80	493	91
B56_22	511	496	506	508	507	504	508	507	511	505	497	0	502	504	504	520	495	503	513	501	5	2	532	534	495	526	501	494	495	491	499	500	524	72	486	543	520	512	514	506	486	504	501	525	502	528	502	61	505
B59_23	112	93	101	113	111	99	106	102	110	100	77	502	0	99	99	119	64	98	112	96	501	500	73	75	98	124	469	89	90	461	98	99	127	508	55	511	488	480	482	74	79	46	43	128	75	101	75	497	98
B68_19	111	38	18	114	114	22	109	29	113	27	91	504	99	0	0	120	91	25	113	19	503	502	129	131	99	129	473	16	17	465	101	100	128	512	82	515	492	484	486	103	70	103	100	129	102	128	102	501	87
B69_19	111	38	18	114	114	22	109	29	113	27	91	504	99	0	0	120	91	25	113	19	503	502	129	131	99	129	473	16	17	465	101	100	128	512	82	515	492	484	486	103	70	103	100	129	102	128	102	501	87
B77_21	25	116	122	54	54	120	51	123	33	121	110	520	119	120	120	0	111	117	35	117	519	518	150	152	113	143	487	110	111	479	41	40	142	526	102	529	506	498	500	123	102	123	120	143	122	148	122	515	119
B79_22	104	85	93	105	105	91	100	94	102	92	69	495	64	91	91	111	0	90	104	88	494	493	95	97	90	118	462	81	82	454	90	91	119	501	33	504	481	473	475	54	71	68	65	120	51	77	51	490	90
B87_22	110	37	27	113	113	25	108	28	110	10	88	503	98	25	25	117	90	0	112	22	502	501	128	130	98	128	472	13	14	464	100	99	127	511	81	514	491	483	485	102	69	102	99	128	101	127	101	500	86
B90_22	26	109	115	45	45	113	42	116	24	114	105	513	112	113	113	35	104	112	0	110	512	511	143	145	106	136	480	103	104	472	32	31	135	519	95	522	499	491	493	116	95	116	113	136	115	141	115	508	112
B91_24	108	35	21	111	111	15	106	26	110	24	88	501	96	19	19	117	88	22	110	0	500	499	126	128	96	126	470	13	14	462	98	97	125	509	79	512	489	481	483	100	67	100	97	126	99	125	99	498	84
B97_21	510	495	505	507	506	503	507	506	510	504	496	5	501	503	503	519	494	502	512	500	0	3	531	533	494	525	500	493	494	490	498	499	523	71	485	542	519	511	513	505	485	503	500	524	501	527	501	60	504
B98_21	509	494	504	506	505	502	506	505	509	503	495	2	500	502	502	518	493	501	511	499	3	0	530	532	493	524	499	492	493	489	497	498	522	70	484	541	518	510	512	504	484	502	499	523	500	526	500	59	503
Bov_CFSAN060498	142	121	131	143	141	129	137	132	141	130	106	532	73	129	129	150	95	128	143	126	531	530	0	30	129	155	500	119	120	492	129	130	158	539	86	542	517	511	513	105	110	77	74	159	106	132	106	528	129
Bov_CFSAN060499	144	123	133	145	143	131	139	134	143	132	108	534	75	131	131	152	97	130	145	128	533	532	30	0	131	157	502	121	122	494	131	132	160	541	88	544	521	513	515	107	112	79	76	161	108	134	108	530	131
Bov_CFSAN060500	106	95	101	105	105	99	102	102	106	100	91	495	98	99	99	113	90	98	106	96	494	493	129	131	0	118	462	89	90	454	94	93	105	501	81	504	481	473	475	102	81	102	99	106	97	123	97	490	98
Bov_CFSAN060501	136	123	131	137	135	129	130	132	134	130	121	526	124	129	129	143	118	128	136	126	525	524	155	157	118	0	491	119	120	485	122	123	147	532	109	533	512	504	506	128	109	124	121	148	129	153	127	521	128
Bov_CFSAN060515	480	467	475	477	476	473	475	476	478	474	465	501	469	473	473	487	462	472	480	470	500	499	500	502	462	491	0	463	464	236	466	467	491	505	453	230	207	199	201	473	453	471	468	492	469	495	469	494	472
Bov_CFSAN060518	101	28	18	104	104	16	99	19	103	15	81	494	89	16	16	110	81	13	103	13	493	492	119	121	89	119	463	0	1	455	91	90	118	502	72	505	482	474	476	93	60	93	90	119	92	118	92	491	77
Bov_CFSAN060519	102	29	19	105	105	17	100	20	104	16	82	495	90	17	17	111	82	14	104	14	494	493	120	122	90	120	464	1	0	456	92	91	119	503	73	506	483	475	477	94	61	94	91	120	93	119	93	492	78
Bov_CFSAN060529	472	459	467	469	468	465	467	468	470	466	457	491	461	465	465	479	454	464	472	462	490	489	492	494	454	485	236	455	456	0	458	459	483	495	445	278	257	249	249	465	445	463	460	484	459	487	461	486	464
Bov_CFSAN060530	32	95	103	33	33	101	30	104	30	102	93	499	98	101	101	41	90	100	32	98	498	497	129	131	94	122	466	91	92	458	0	1	123	505	81	508	485	477	479	102	81	102	99	124	101	127	101	494	100
Bov_CFSAN060531	31	96	102	34	34	100	29	103	31	101	92	500	99	100	100	40	91	99	31	97	499	498	130	132	93	123	467	90	91	459	1	0	122	506	82	509	486	478	480	103	82	103	100	123	102	128	102	495	99
CFSAN060503	135	124	130	134	134	128	131	131	135	129	120	524	127	128	128	142	119	127	135	125	523	522	158	160	105	147	491	118	119	483	123	122	0	530	110	533	510	502	504	131	110	131	128	15	126	126	126	519	127
CFSAN060504	519	506	514	516	515	512	514	515	517	513	504	72	508	512	512	526	501	511	519	509	71	70	539	541	501	532	505	502	503	495	505	506	530	0	492	547	524	516	518	512	492	510	507	531	508	534	508	69	511
CFSAN060505	95	76	84	96	96	82	91	85	93	83	60	486	55	82	82	102	33	81	95	79	485	484	86	88	81	109	453	72	73	445	81	82	110	492	0	495	472	464	466	45	62	59	56	111	44	70	44	481	81
CFSAN060506	522	509	517	519	518	515	517	518	520	516	507	543	511	515	515	529	504	514	522	512	542	541	542	544	504	533	230	505	506	278	508	509	533	547	495	0	35	41	41	515	495	511	510	534	511	537	511	538	514
CFSAN060507	499	486	494	496	495	492	494	495	497	493	484	520	488	492	492	506	481	491	499	489	519	518	517	521	481	512	207	482	483	257	485	486	510	524	472	35	0	18	20	492	472	490	487	509	488	514	488	515	491
CFSAN060508	491	478	486	488	487	484	486	487	489	485	476	512	480	484	484	498	473	483	491	481	511	510	511	513	473	504	199	474	475	249	477	478	502	516	464	41	18	0	6	484	464	482	479	503	480	506	480	507	483
CFSAN060509	493	480	488	490	489	486	488	489	491	487	478	514	482	486	486	500	475	485	493	483	513	512	513	515	475	506	201	476	477	249	479	480	504	518	466	41	20	6	0	486	466	484	481	505	482	508	482	509	485
CFSAN060510	116	97	105	117	115	103	110	106	114	104	81	506	74	103	103	123	54	102	116	100	505	504	105	107	102	128	473	93	94	465	102	103	131	512	45	515	492	484	486	0	83	78	75	132	65	91	65	501	102
CFSAN060511	95	64	72	96	96	70	91	73	93	71	74	486	79	70	70	102	71	69	95	67	485	484	110	112	81	109	453	60	61	445	81	82	110	492	62	495	472	464	466	83	0	83	80	111	82	108	82	481	55
CFSAN060512	116	97	105	117	115	103	110	106	114	104	81	504	46	103	103	123	68	102	116	100	503	502	77	79	102	124	471	93	94	463	102	103	131	510	59	511	490	482	484	78	83	0	9	132	79	103	77	499	102
CFSAN060513	113	94	102	114	112	100	107	103	111	101	78	501	43	100	100	120	65	99	113	97	500	499	74	76	99	121	468	90	91	460	99	100	128	507	56	510	487	479	481	75	80	9	0	129	76	100	74	496	99
CFSAN060514	136	125	131	135	135	129	132	132	136	130	121	525	128	129	129	143	120	128	136	126	524	523	159	161	106	148	492	119	120	484	124	123	15	531	111	534	509	503	505	132	111	132	129	0	127	127	127	520	128
CFSAN060516	115	96	104	112	112	102	111	105	113	103	80	502	75	102	102	122	51	101	115	99	501	500	106	108	97	129	469	92	93	459	101	102	126	508	44	511	488	480	482	65	82	79	76	127	0	70	44	497	101
CFSAN060517	141	122	130	138	138	128	137	131	139	129	106	528	101	128	128	148	77	127	141	125	527	526	132	134	123	153	495	118	119	487	127	128	126	534	70	537	514	506	508	91	108	103	100	127	70	0	28	523	127
CFSAN060520	115	96	104	112	112	102	111	105	113	103	80	502	75	102	102	122	51	101	115	99	501	500	106	108	97	127	469	92	93	461	101	102	126	508	44	511	488	480	482	65	82	77	74	127	44	28	0	497	101
CFSAN060521	508	495	503	505	504	501	503	504	506	502	493	61	497	501	501	515	490	500	508	498	60	59	528	530	490	521	494	491	492	486	494	495	519	69	481	538	515	507	509	501	481	499	496	520	497	523	497	0	500
CFSAN060522	112	83	89	115	115	87	108	90	112	88	91	505	98	87	87	119	90	86	112	84	504	503	129	131	98	128	472	77	78	464	100	99	127	511	81	514	491	483	485	102	55	102	99	128	101	127	101	500	0
CFSAN060523	113	82	90	114	114	88	109	91	111	89	92	504	97	88	88	120	89	87	113	85	503	502	128	130	99	127	471	78	79	463	99	100	128	510	80	513	490	482	484	101	54	101	98	129	100	126	100	499	3
CFSAN060524	117	98	106	114	114	104	113	107	115	105	82	504	77	104	104	124	53	103	117	101	503	502	106	110	99	131	471	94	95	461	103	104	128	510	46	513	488	482	484	67	84	81	78	129	20	72	46	499	103
CFSAN060526	112	83	89	115	115	87	108	90	112	88	91	505	98	87	87	119	90	86	112	84	504	503	129	131	98	128	472	77	78	464	100	99	127	511	81	514	491	483	485	102	55	102	99	128	101	127	101	500	0
CFSAN060527	113	82	90	114	114	88	109	91	111	89	92	504	97	88	88	120	89	87	113	85	503	502	128	130	99	127	471	78	79	463	99	100	128	510	80	513	490	482	484	101	54	101	98	129	100	126	100	499	3
CFSAN060528	117	98	106	114	114	104	113	107	115	105	82	504	77	104	104	124	53	103	117	101	503	502	106	110	99	131	471	94	95	461	103	104	128	510	46	513	488	482	484	67	84	81	78	129	20	72	46	499	103
CFSAN060532	110	99	105	113	113	103	106	106	110	104	95	501	102	103	103	117	94	102	110	100	500	499	133	135	94	124	468	93	94	460	98	97	123	507	85	510	487	479	481	106	85	106	103	124	105	131	105	496	102
CFSAN060533	140	95	103	143	143	101	136	104	140	102	119	533	126	101	101	147	118	100	140	98	532	531	157	159	126	156	500	91	92	492	128	127	155	539	109	542	519	511	513	130	97	130	127	156	129	155	129	528	114
Fab19	99	80	88	100	100	86	95	89	97	87	64	490	59	86	86	106	37	85	99	83	489	488	90	92	85	113	457	76	77	449	85	86	114	496	28	499	476	468	470	49	66	63	60	115	48	74	48	485	85
min: 0 max: 547
[truncated: 8 more columns]
