# Supplementary material for: Salmonella Dublin outbreaks in Brazilian cattle: clinical-epidemiological aspects, antimicrobial resistance, and comparative genomic analysis
Source: Microbiol Spectr. 2026 Mar 12;14(4):e02665-25. doi: 10.1128/spectrum.02665-25 (PMC13055267; doi:10.1128/spectrum.02665-25)
Supplement: File S6 — cgMLST of the S. Dublin isolated from cattle and humans in Brazil. [file spectrum.02665-25-s0006.xlsx]

## Sheet: cgMLST
Supplementary File 6 - cgMLST of the S Dublin isolated from cattle and human in Brazil
STRAIN	cgST	HOST
7917	109044	Cattle
8452	109044	Cattle
B14/23	109044	Cattle
Bov_CFSAN060531	109044	Cattle
CFSAN060510	109063	Human
Bov_CFSAN060519	108972	Cattle
CFSAN060516	108978	Human
Bov_CFSAN060530	109023	Cattle
Bov_CFSAN060500	108963	Cattle
Bov_CFSAN060518	108985	Cattle
B154/22	108985	Cattle
B87/22	108985	Cattle
3433	108985	Cattle
B91/24	108985	Cattle
B68/19	108985	Cattle
B69/19	108985	Cattle
B228/24	108985	Cattle
B121/24	108985	Cattle
16_15	108985	Human
CFSAN060520	109031	Human
Bov_CFSAN060499	117247	Cattle
CFSAN060509	109050	Human
B29/20	108984	Cattle
CFSAN060505	108984	Human
Fab19	108984	Cattle
B79/22	108984	Cattle
01-2M	109053	Cattle
B90/22	109053	Cattle
B77/21	109053	Cattle
B160/22	109053	Cattle
CFSAN060504	108981	Human
B97/21	300964	Cattle
B98/21	300964	Cattle
B56/22	300964	Cattle
Bov_CFSAN060515	109025	Cattle
CFSAN060523	109039	Human
CFSAN060527	109039	Human
CFSAN060526	109035	Human
CFSAN060522	109035	Human
Bov_CFSAN060529	109028	Cattle
CFSAN060503	108970	Human
CFSAN060517	108979	Human
CFSAN060506	109051	Human
CFSAN060512	117245	Human
CFSAN060532	109033	Human
B59/23	109054	Cattle
CFSAN060521	109049	Human
CFSAN060514	109024	Human
CFSAN060524	109048	Human
CFSAN060528	109048	Human
CFSAN060508	109062	Human
CFSAN060533	109043	Human
Bov_CFSAN060498	74125	Cattle
Bov_CFSAN060501	109018	Cattle
CFSAN060513	109009	Human
CFSAN060511	109040	Human
CFSAN060507	109061	Human

## Sheet: allele_dist_matrix
ID	B228_24	B121_24	Fab19	B91_24	B98_21	B14_23	B77_21	8452	7917	B79_22	B97_21	B90_22	B87_22	B69_19	B68_19	B59_23	B56_22	B29_20	B160_22	B154_22	3433	01-2M	Bov_CFSAN060498	Bov_CFSAN060499	Bov_CFSAN060500	Bov_CFSAN060501	Bov_CFSAN060518	Bov_CFSAN060519	Bov_CFSAN060530	Bov_CFSAN060531	Bov_CFSAN060515	Bov_CFSAN060529	16_15	CFSAN060503	CFSAN060505	CFSAN060510	CFSAN060511	CFSAN060512	CFSAN060513	CFSAN060514	CFSAN060516	CFSAN060517	CFSAN060520	CFSAN060522	CFSAN060523	CFSAN060524	CFSAN060526	CFSAN060527	CFSAN060528
B228_24	0	25	69	23	295	74	86	82	80	75	297	86	8	24	24	78	297	69	86	30	28	84	90	97	90	104	15	17	79	76	288	301	83	296	64	76	65	84	78	81	80	74	80	65	68	89	65	68	89
B121_24	25	0	64	10	293	70	83	78	77	71	295	83	21	15	15	74	295	64	83	26	20	79	85	90	85	99	15	17	75	72	285	301	81	290	59	71	60	80	74	76	75	70	76	60	63	84	60	63	84
Fab19	69	64	0	62	286	60	76	70	69	35	288	73	65	62	62	53	288	49	73	69	66	72	66	73	77	93	59	61	65	62	282	294	118	279	23	35	63	59	53	66	39	35	41	64	67	48	64	67	48
B91_24	23	10	62	0	291	67	80	75	74	69	293	80	19	13	13	72	293	63	80	24	18	74	83	89	83	98	13	15	72	69	284	299	79	289	57	69	58	78	72	74	72	68	74	58	61	82	58	61	82
B98_21	295	293	286	291	0	286	300	293	293	291	3	299	292	291	291	299	2	287	299	298	295	295	305	313	308	323	287	289	293	290	306	323	339	493	282	294	286	305	299	295	296	293	298	293	295	304	293	295	304
B14_23	74	70	60	67	286	0	32	23	24	68	288	28	69	68	68	70	288	62	28	74	73	27	81	88	81	95	65	67	20	17	282	294	122	287	56	66	68	76	70	70	72	68	74	69	72	81	69	72	81
B77_21	86	83	76	80	300	32	0	36	34	84	302	26	79	82	82	87	302	73	25	88	84	19	98	106	96	113	78	80	35	32	297	307	135	303	73	84	85	92	87	87	88	82	88	86	89	97	86	89	97
8452	82	78	70	75	293	23	36	0	9	78	295	34	77	76	76	80	295	71	34	81	80	31	90	97	91	106	73	75	28	25	289	304	130	297	66	76	78	86	80	80	82	78	84	78	82	91	78	82	91
7917	80	77	69	74	293	24	34	9	0	76	295	32	75	75	75	80	295	69	32	81	78	30	91	98	89	106	72	74	27	24	290	302	128	296	65	77	77	86	80	79	81	76	82	77	81	90	77	81	90
B79_22	75	71	35	69	291	68	84	78	76	0	293	80	71	69	69	61	293	55	80	76	73	79	73	80	83	99	66	68	73	70	287	298	123	289	29	42	70	67	61	72	46	41	45	71	74	55	71	74	55
B97_21	297	295	288	293	3	288	302	295	295	293	0	301	294	293	293	301	5	289	301	300	297	297	307	315	310	325	289	291	295	292	308	325	341	495	284	296	288	307	301	297	298	295	300	295	297	306	295	297	306
B90_22	86	83	73	80	299	28	26	34	32	80	301	0	81	81	81	83	301	73	21	87	83	23	96	103	92	107	78	80	31	28	297	307	133	298	69	81	81	88	82	82	84	78	84	82	85	92	82	85	92
B87_22	8	21	65	19	292	69	79	77	75	71	294	81	0	20	20	74	294	63	79	26	24	79	86	93	86	100	11	13	74	71	284	298	80	292	60	72	61	80	74	77	76	70	76	61	64	85	61	64	85
B69_19	24	15	62	13	291	68	82	76	75	69	293	81	20	0	0	72	293	63	81	25	15	78	83	89	84	98	14	16	73	70	283	299	77	289	57	69	58	78	72	74	73	68	74	58	61	82	58	61	82
B68_19	24	15	62	13	291	68	82	76	75	69	293	81	20	0	0	72	293	63	81	25	15	78	83	89	84	98	14	16	73	70	283	299	77	289	57	69	58	78	72	74	73	68	74	58	61	82	58	61	82
B59_23	78	74	53	72	299	70	87	80	80	61	301	83	74	72	72	0	301	58	83	79	75	84	54	60	86	99	69	71	76	73	292	301	125	292	49	60	73	41	35	78	66	60	66	74	77	75	74	77	75
B56_22	297	295	288	293	2	288	302	295	295	293	5	301	294	293	293	301	0	289	301	300	297	297	307	315	310	325	289	291	295	292	308	325	341	495	284	296	288	307	301	297	298	295	300	295	297	306	295	297	306
B29_20	69	64	49	63	287	62	73	71	69	55	289	73	63	63	63	58	289	0	72	70	66	73	68	76	75	93	60	62	67	64	279	290	115	282	44	55	64	63	58	68	60	53	59	65	68	69	65	68	69
B160_22	86	83	73	80	299	28	25	34	32	80	301	21	79	81	81	83	301	72	0	87	84	23	96	103	92	110	78	80	31	28	295	306	134	299	69	80	81	90	84	83	84	79	85	82	85	93	82	85	93
B154_22	30	26	69	24	298	74	88	81	81	76	300	87	26	25	25	79	300	70	87	0	30	84	90	97	92	106	21	23	79	76	289	306	86	296	64	76	66	85	79	82	80	75	81	66	69	89	66	69	89
3433	28	20	66	18	295	73	84	80	78	73	297	83	24	15	15	75	297	66	84	30	0	82	88	94	86	101	19	21	77	74	287	299	84	293	62	74	63	81	75	79	78	71	77	63	66	87	63	66	87
01-2M	84	79	72	74	295	27	19	31	30	79	297	23	79	78	78	84	297	73	23	84	82	0	94	101	93	110	75	77	30	27	293	306	132	298	68	80	80	90	84	82	83	79	85	81	84	92	81	84	92
Bov_CFSAN060498	90	85	66	83	305	81	98	90	91	73	307	96	86	83	83	54	307	68	96	90	88	94	0	24	98	113	80	82	87	84	296	312	134	305	60	70	85	58	53	89	77	73	79	85	88	85	85	88	85
Bov_CFSAN060499	97	90	73	89	313	88	106	97	98	80	315	103	93	89	89	60	315	76	103	97	94	101	24	0	104	119	87	87	94	91	304	319	144	312	66	76	91	62	58	94	83	80	84	92	96	91	92	96	91
Bov_CFSAN060500	90	85	77	83	308	81	96	91	89	83	310	92	86	84	84	86	310	75	92	92	86	93	98	104	0	110	81	82	85	83	301	311	137	295	71	82	81	91	84	79	87	80	86	84	88	96	84	88	96
Bov_CFSAN060501	104	99	93	98	323	95	113	106	106	99	325	107	100	98	98	99	325	93	110	106	101	110	113	119	110	0	94	97	103	100	309	323	151	314	89	98	99	103	98	103	105	97	103	98	101	114	98	101	114
Bov_CFSAN060518	15	15	59	13	287	65	78	73	72	66	289	78	11	14	14	69	289	60	78	21	19	75	80	87	81	94	0	4	70	67	280	295	76	286	54	66	55	75	69	71	70	65	71	55	58	79	55	58	79
Bov_CFSAN060519	17	17	61	15	289	67	80	75	74	68	291	80	13	16	16	71	291	62	80	23	21	77	82	87	82	97	4	0	72	69	281	296	78	288	55	67	56	75	70	72	71	67	72	56	60	80	56	60	80
Bov_CFSAN060530	79	75	65	72	293	20	35	28	27	73	295	31	74	73	73	76	295	67	31	79	77	30	87	94	85	103	70	72	0	3	288	301	127	292	61	73	72	83	76	74	75	73	79	72	77	84	72	77	84
Bov_CFSAN060531	76	72	62	69	290	17	32	25	24	70	292	28	71	70	70	73	292	64	28	76	74	27	84	91	83	100	67	69	3	0	285	298	124	289	58	70	70	80	74	72	74	70	76	71	74	83	71	74	83
Bov_CFSAN060515	288	285	282	284	306	282	297	289	290	287	308	297	284	283	283	292	308	279	295	289	287	293	296	304	301	309	280	281	288	285	0	185	326	496	278	285	282	296	292	289	291	287	290	287	288	301	287	288	301
Bov_CFSAN060529	301	301	294	299	323	294	307	304	302	298	325	307	298	299	299	301	325	290	306	306	299	306	312	319	311	323	295	296	301	298	185	0	343	501	289	302	293	306	300	304	304	298	303	299	299	313	299	299	313
16_15	83	81	118	79	339	122	135	130	128	123	341	133	80	77	77	125	341	115	134	86	84	132	134	144	137	151	76	78	127	124	326	343	0	337	113	124	113	132	127	128	129	123	129	112	115	136	112	115	136
CFSAN060503	296	290	279	289	493	287	303	297	296	289	495	298	292	289	289	292	495	282	299	296	293	298	305	312	295	314	286	288	292	289	496	501	337	0	277	285	282	298	292	242	290	285	291	289	292	301	289	292	301
CFSAN060505	64	59	23	57	282	56	73	66	65	29	284	69	60	57	57	49	284	44	69	64	62	68	60	66	71	89	54	55	61	58	278	289	113	277	0	29	57	54	48	60	33	29	33	58	62	42	58	62	42
CFSAN060510	76	71	35	69	294	66	84	76	77	42	296	81	72	69	69	60	296	55	80	76	74	80	70	76	82	98	66	67	73	70	285	302	124	285	29	0	68	62	59	71	45	42	45	70	74	54	70	74	54
CFSAN060511	65	60	63	58	286	68	85	78	77	70	288	81	61	58	58	73	288	64	81	66	63	80	85	91	81	99	55	56	72	70	282	293	113	282	57	68	0	77	71	71	73	70	75	46	49	82	46	49	82
CFSAN060512	84	80	59	78	305	76	92	86	86	67	307	88	80	78	78	41	307	63	90	85	81	90	58	62	91	103	75	75	83	80	296	306	132	298	54	62	77	0	12	82	71	65	69	79	83	80	79	83	80
CFSAN060513	78	74	53	72	299	70	87	80	80	61	301	82	74	72	72	35	301	58	84	79	75	84	53	58	84	98	69	70	76	74	292	300	127	292	48	59	71	12	0	76	65	59	64	73	77	74	73	77	74
CFSAN060514	81	76	66	74	295	70	87	80	79	72	297	82	77	74	74	78	297	68	83	82	79	82	89	94	79	103	71	72	74	72	289	304	128	242	60	71	71	82	76	0	76	72	76	73	77	85	73	77	85
CFSAN060516	80	75	39	72	296	72	88	82	81	46	298	84	76	73	73	66	298	60	84	80	78	83	77	83	87	105	70	71	75	74	291	304	129	290	33	45	73	71	65	76	0	38	43	72	78	26	72	78	26
CFSAN060517	74	70	35	68	293	68	82	78	76	41	295	78	70	68	68	60	295	53	79	75	71	79	73	80	80	97	65	67	73	70	287	298	123	285	29	42	70	65	59	72	38	0	8	71	74	47	71	74	47
CFSAN060520	80	76	41	74	298	74	88	84	82	45	300	84	76	74	74	66	300	59	85	81	77	85	79	84	86	103	71	72	79	76	290	303	129	291	33	45	75	69	64	76	43	8	0	76	80	48	76	80	48
CFSAN060522	65	60	64	58	293	69	86	78	77	71	295	82	61	58	58	74	295	65	82	66	63	81	85	92	84	98	55	56	72	71	287	299	112	289	58	70	46	79	73	73	72	71	76	0	15	81	0	15	81
CFSAN060523	68	63	67	61	295	72	89	82	81	74	297	85	64	61	61	77	297	68	85	69	66	84	88	96	88	101	58	60	77	74	288	299	115	292	62	74	49	83	77	77	78	74	80	15	0	87	15	0	87
CFSAN060524	89	84	48	82	304	81	97	91	90	55	306	92	85	82	82	75	306	69	93	89	87	92	85	91	96	114	79	80	84	83	301	313	136	301	42	54	82	80	74	85	26	47	48	81	87	0	81	87	0
CFSAN060526	65	60	64	58	293	69	86	78	77	71	295	82	61	58	58	74	295	65	82	66	63	81	85	92	84	98	55	56	72	71	287	299	112	289	58	70	46	79	73	73	72	71	76	0	15	81	0	15	81
CFSAN060527	68	63	67	61	295	72	89	82	81	74	297	85	64	61	61	77	297	68	85	69	66	84	88	96	88	101	58	60	77	74	288	299	115	292	62	74	49	83	77	77	78	74	80	15	0	87	15	0	87
CFSAN060528	89	84	48	82	304	81	97	91	90	55	306	92	85	82	82	75	306	69	93	89	87	92	85	91	96	114	79	80	84	83	301	313	136	301	42	54	82	80	74	85	26	47	48	81	87	0	81	87	0
CFSAN060532	83	79	70	78	301	76	90	86	84	78	303	87	79	78	78	75	303	71	88	86	81	88	92	98	90	106	74	75	79	78	297	307	131	295	66	77	77	78	73	80	79	76	81	76	82	89	76	82	89
CFSAN060533	73	69	84	67	310	90	103	99	97	89	312	100	69	67	67	92	312	82	101	74	69	100	105	111	103	119	64	65	95	92	303	314	121	310	78	90	77	97	91	95	93	88	93	80	84	101	80	84	101
CFSAN060504	313	311	301	309	55	303	318	312	312	306	54	316	310	309	309	314	57	303	316	316	312	314	321	330	324	337	305	307	308	307	322	338	356	507	298	309	302	320	315	312	310	309	314	306	310	318	306	310	318
CFSAN060506	337	338	329	336	358	331	344	341	339	333	360	345	335	336	336	333	360	326	343	343	338	343	344	350	350	360	333	333	338	335	191	227	380	540	323	333	331	337	335	338	335	335	339	336	339	347	336	339	347
CFSAN060507	309	311	301	309	334	303	317	313	311	305	336	317	307	309	309	305	336	299	315	315	311	315	316	322	321	334	305	305	308	307	164	201	354	512	295	306	303	312	307	309	305	307	311	306	311	317	306	311	317
CFSAN060508	298	298	288	296	320	290	306	300	298	292	322	304	295	296	296	292	322	286	302	302	298	302	305	311	309	321	293	293	294	293	150	200	342	500	282	293	290	300	295	296	292	293	297	293	296	305	293	296	305
CFSAN060509	303	303	293	301	324	295	311	305	303	297	326	309	300	301	301	297	326	291	307	307	303	307	309	315	314	326	298	298	302	299	152	193	346	505	287	298	295	304	299	302	299	298	302	300	303	312	300	303	312
CFSAN060521	301	299	288	297	41	291	307	300	300	295	42	304	298	297	297	300	43	292	303	304	301	302	309	317	311	326	293	295	298	295	308	325	346	496	286	298	290	306	300	300	300	297	302	297	298	308	297	298	308
[truncated: 8 more columns]
