# Supplementary material for: Salmonella Dublin outbreaks in Brazilian cattle: clinical-epidemiological aspects, antimicrobial resistance, and comparative genomic analysis
Source: Microbiol Spectr. 2026 Mar 12;14(4):e02665-25. doi: 10.1128/spectrum.02665-25 (PMC13055267; doi:10.1128/spectrum.02665-25)
Supplement: File S7 — Details of the S. Dublin isolates included in the cgSNP analysis. [file spectrum.02665-25-s0007.xlsx]

## Sheet: meta_v2
Supplementary file 7 - Details of the S. Dublin isolates included in the cgSNP analysis (n=201)
SRA_accession	BioSample	year_uploaded	year_collection	host_assoc	sample_type_std	region	country	ST
SRR8767040	SAMN11227681	2019	2018	bovine	Lung	Not Specified	Canada	10
SRR10990340	SAMN13945481	2020	2019	bovine	Lung	Ontario	Canada	10
SRR12740289	SAMN16129499	2020	2019	bovine	Blood	Ontario	Canada	10
SRR12740299	SAMN16129508	2020	2019	bovine	Intestine	Saskatchewan	Canada	10
SRR12741664	SAMN16129479	2020	2019	bovine	Lung	Saskatchewan	Canada	10
SRR15051715	SAMN20082299	2021	2020	bovine	Feces	Manitoba	Canada	10
SRR15053930	SAMN20084395	2021	2020	bovine	Feces	Ontario	Canada	10
SRR15051720	SAMN20082314	2021	2020	bovine	Not Specified	Quebec	Canada	10
SRR20423196	SAMN29828277	2022	2021	bovine	Intestine	British Columbia	Canada	10
SRR18686617	SAMN27479801	2022	2021	bovine	Milk	Quebec	Canada	10
SRR22284366	SAMN31661736	2022	2022	bovine	Liver	Quebec	Canada	10
SRR29369532	SAMN41776045	2024	2023	bovine	Heart	Ontario	Canada	10
SRR26904504	SAMN38335166	2023	2023	bovine	Liver	Quebec	Canada	10
SRR28098922	SAMN40037950	2024	2023	bovine	Liver	Quebec	Canada	10
SRR26904505	SAMN38335165	2023	2023	bovine	Liver	Quebec	Canada	10
SRR29369522	SAMN41776054	2024	2023	bovine	Liver	Quebec	Canada	10
SRR28098931	SAMN40037942	2024	2023	bovine	Liver	Quebec	Canada	10
SRR32701822	SAMN47384528	2025	2024	bovine	Lung	British Columbia	Canada	10
SRR33917028	SAMN48989882	2025	2024	bovine	Lung	British Columbia	Canada	10
SRR32701853	SAMN47384524	2025	2024	bovine	Spleen	British Columbia	Canada	10
SRR32701819	SAMN47384531	2025	2024	bovine	Uterus	British Columbia	Canada	10
SRR32701820	SAMN47384530	2025	2024	bovine	Uterus	British Columbia	Canada	10
SRR33916996	SAMN48989888	2025	2024	bovine	Lung	British Columbia	Canada	10
SRR32701823	SAMN47384527	2025	2024	bovine	Lung	British Columbia	Canada	10
SRR33917025	SAMN48989893	2025	2024	bovine	Lung	Ontario	Canada	10
SRR33917023	SAMN48989895	2025	2024	bovine	Lung	Ontario	Canada	10
SRR31886040	SAMN46073600	2025	2024	bovine	Kidney	Ontario	Canada	10
SRR31886003	SAMN46073634	2025	2024	bovine	Liver	Quebec	Canada	10
SRR32701824	SAMN47384559	2025	2024	bovine	Liver	Quebec	Canada	10
ERR10395091	SAMEA111465055	2023	2019	bovine	Not Specified	Not Specified	Germany	10
ERR10395086	SAMEA111465050	2023	2019	bovine	Not Specified	Not Specified	Germany	10
ERR8568691	SAMEA12928311	2023	2019	bovine	Not Specified	Not Specified	Germany	1494
ERR10395096	SAMEA111465060	2023	2019	bovine	Not Specified	Not Specified	Germany	10
ERR8568689	SAMEA12928309	2023	2019	bovine	Not Specified	Not Specified	Germany	1494
ERR8568688	SAMEA12928308	2023	2019	bovine	Not Specified	Not Specified	Germany	10
ERR10395089	SAMEA111465053	2023	2019	bovine	Not Specified	Not Specified	Germany	10
ERR8568692	SAMEA12928312	2023	2019	bovine	Not Specified	Not Specified	Germany	1487
ERR10395090	SAMEA111465054	2023	2019	bovine	Not Specified	Not Specified	Germany	10
ERR10395107	SAMEA111465071	2023	2020	bovine	Not Specified	Not Specified	Germany	10
ERR8568696	SAMEA12928316	2023	2020	bovine	Not Specified	Not Specified	Germany	1487
ERR8568706	SAMEA12928326	2023	2020	bovine	Not Specified	Not Specified	Germany	10
ERR10395102	SAMEA111465066	2023	2020	bovine	Not Specified	Not Specified	Germany	10
ERR8568707	SAMEA12928327	2023	2020	bovine	Not Specified	Not Specified	Germany	1487
ERR8568699	SAMEA12928319	2023	2020	bovine	Not Specified	Not Specified	Germany	1487
ERR8568700	SAMEA12928320	2023	2020	bovine	Not Specified	Not Specified	Germany	10
ERR10395099	SAMEA111465063	2023	2020	bovine	Not Specified	Not Specified	Germany	10
ERR8568710	SAMEA12928330	2023	2020	bovine	Not Specified	Not Specified	Germany	1487
ERR8568698	SAMEA12928318	2023	2020	bovine	Not Specified	Not Specified	Germany	10
ERR8568755	SAMEA12928375	2023	2021	bovine	Not Specified	Not Specified	Germany	10
ERR8568749	SAMEA12928369	2023	2021	bovine	Not Specified	Not Specified	Germany	10
ERR8568769	SAMEA12928389	2023	2021	bovine	Not Specified	Not Specified	Germany	10
ERR8568760	SAMEA12928380	2023	2021	bovine	Not Specified	Not Specified	Germany	10
ERR8568715	SAMEA12928335	2023	2021	bovine	Not Specified	Not Specified	Germany	10
ERR8568716	SAMEA12928336	2023	2021	bovine	Not Specified	Not Specified	Germany	10
ERR8568751	SAMEA12928371	2023	2021	bovine	Not Specified	Not Specified	Germany	10
ERR8568753	SAMEA12928373	2023	2021	bovine	Not Specified	Not Specified	Germany	10
ERR8568768	SAMEA12928388	2023	2021	bovine	Not Specified	Not Specified	Germany	10
ERR8568754	SAMEA12928374	2023	2021	bovine	Not Specified	Not Specified	Germany	10
ERR8568767	SAMEA12928387	2023	2021	bovine	Not Specified	Not Specified	Germany	10
ERR11192077	SAMEA112759732	2023	2018	bovine	Not Specified	Not Specified	Denmark	10
ERR11192417	SAMEA112759755	2023	2018	bovine	Not Specified	Not Specified	Denmark	10
ERR11192379	SAMEA112759744	2023	2018	bovine	Not Specified	Not Specified	Denmark	10
ERR11192399	SAMEA112759752	2023	2018	bovine	Not Specified	Not Specified	Denmark	10
ERR11196271	SAMEA112759764	2023	2018	bovine	Not Specified	Not Specified	Denmark	10
ERR11191894	SAMEA112759708	2023	2018	bovine	Not Specified	Not Specified	Denmark	10
ERR11191889	SAMEA112759703	2023	2018	bovine	Not Specified	Not Specified	Denmark	10
ERR11192043	SAMEA112759720	2023	2018	bovine	Not Specified	Not Specified	Denmark	10
ERR11196304	SAMEA112759775	2023	2018	bovine	Not Specified	Not Specified	Denmark	10
ERR11192375	SAMEA112759740	2023	2018	bovine	Not Specified	Not Specified	Denmark	10
ERR11192068	SAMEA112759724	2023	2018	bovine	Not Specified	Not Specified	Denmark	10
ERR11196301	SAMEA112759774	2023	2018	bovine	Not Specified	Not Specified	Denmark	10
ERR11192081	SAMEA112759736	2023	2018	bovine	Not Specified	Not Specified	Denmark	10
ERR11192044	SAMEA112759721	2023	2018	bovine	Not Specified	Not Specified	Denmark	10
ERR11192071	SAMEA112759726	2023	2018	bovine	Not Specified	Not Specified	Denmark	10
ERR11196399	SAMEA112759792	2023	2019	bovine	Not Specified	Not Specified	Denmark	10
ERR11196540	SAMEA112759824	2023	2019	bovine	Not Specified	Not Specified	Denmark	10
ERR11196450	SAMEA112759801	2023	2019	bovine	Not Specified	Not Specified	Denmark	10
ERR11196507	SAMEA112759816	2023	2019	bovine	Not Specified	Not Specified	Denmark	10
ERR11196515	SAMEA112759818	2023	2019	bovine	Not Specified	Not Specified	Denmark	10
ERR11196560	SAMEA112759829	2023	2019	bovine	Not Specified	Not Specified	Denmark	10
ERR11196531	SAMEA112759822	2023	2019	bovine	Not Specified	Not Specified	Denmark	10
ERR11196585	SAMEA112759836	2023	2020	bovine	Not Specified	Not Specified	Denmark	10
ERR11196597	SAMEA112759839	2023	2020	bovine	Not Specified	Not Specified	Denmark	10
ERR11196708	SAMEA112759849	2023	2021	bovine	Not Specified	Not Specified	Denmark	10
ERR11196865	SAMEA112759862	2023	2021	bovine	Not Specified	Not Specified	Denmark	10
ERR11196902	SAMEA112759865	2023	2021	bovine	Not Specified	Not Specified	Denmark	10
ERR11196829	SAMEA112759859	2023	2021	bovine	Not Specified	Not Specified	Denmark	10
ERR11197013	SAMEA112759874	2023	2022	bovine	Not Specified	Not Specified	Denmark	10
SRR8333783	SAMN10604639	2018	2018	human	Not Specified	Not Specified	United Kingdom	10
SRR7962276	SAMN10174110	2018	2018	human	Not Specified	Not Specified	United Kingdom	-
SRR10286361	SAMN13035622	2019	2019	human	Not Specified	Not Specified	United Kingdom	10
SRR8952510	SAMN11492707	2019	2019	human	Not Specified	Not Specified	United Kingdom	10
SRR12819799	SAMN16432223	2020	2020	human	Not Specified	Not Specified	United Kingdom	10
SRR12495628	SAMN15881585	2020	2020	human	Not Specified	Not Specified	United Kingdom	10
SRR15853658	SAMN21396569	2021	2021	human	Not Specified	Not Specified	United Kingdom	10
SRR16821738	SAMN22936878	2021	2021	human	Not Specified	Not Specified	United Kingdom	10
SRR19067400	SAMN28064264	2022	2022	human	Not Specified	Not Specified	United Kingdom	10
SRR21594963	SAMN30875627	2022	2022	human	Not Specified	Not Specified	United Kingdom	10
SRR17696761	SAMN25161288	2022	2022	human	Not Specified	Not Specified	United Kingdom	10
SRR28160454	SAMN40198120	2024	2023	human	Not Specified	Not Specified	United Kingdom	10
SRR29481989	SAMN41941003	2024	2023	human	Not Specified	Not Specified	United Kingdom	10
SRR29425127	SAMN41852183	2024	2023	human	Not Specified	Not Specified	United Kingdom	10
SRR29091945	SAMN41466406	2024	2024	human	Not Specified	Not Specified	United Kingdom	10
ERR10441490	SAMEA111503967	2022	2020	human	Blood	Not Specified	Colombia	10
ERR10441525	SAMEA111503981	2022	2020	human	Blood	Not Specified	Colombia	10
SRR23756333	SAMN33689523	2023	2019	human	Not Specified	Victoria	Australia	10
SRR23756483	SAMN33689734	2023	2019	human	Not Specified	Victoria	Australia	10
SRR23756495	SAMN33689723	2023	2020	human	Not Specified	Victoria	Australia	10
SRR23756632	SAMN33689585	2023	2019	human	Not Specified	Victoria	Australia	10
SRR23756640	SAMN33689578	2023	2019	human	Not Specified	Victoria	Australia	1552
SRR23756668	SAMN33689466	2023	2019	human	Not Specified	Victoria	Australia	10
SRR26453224	SAMN37907662	2023	2022	bovine	Feces	Quito	Ecuador	10
SRR26453262	SAMN37907904	2023	2022	bovine	Feces	Quito	Ecuador	10
SRR26453305	SAMN37907657	2023	2022	bovine	Feces	Quito	Ecuador	10
SRR26825704	SAMN38253142	2023	2022	bovine	Feces	Mejia	Ecuador	10
SRR26825705	SAMN38253139	2023	2022	bovine	Feces	Mejia	Ecuador	10
SRR26825713	SAMN38253156	2023	2022	bovine	Feces	Mejia	Ecuador	10
SRR26825714	SAMN38253150	2023	2022	bovine	Feces	Mejia	Ecuador	10
SRR26826506	SAMN38253146	2023	2022	bovine	Feces	Mejia	Ecuador	10
SRR26453221	SAMN38228322	2023	2022	bovine	Feces	Mejia	Ecuador	10
SRR26453291	SAMN38228325	2023	2022	bovine	Feces	Mejia	Ecuador	10
SRR25161109	SAMN36287560	2024	2019	human	Blood	Doha	Qatar	10
SRR29045873	SAMN41409832	2024	2020	human	Not Specified	Victoria	Australia	10
SRR29046295	SAMN41410478	2024	2021	human	Not Specified	Victoria	Australia	10
SRR29047886	SAMN41412953	2024	2021	human	Not Specified	Victoria	Australia	10
SRR29047899	SAMN41412855	2024	2021	human	Not Specified	Victoria	Australia	10
SRR31507111	SAMN44863587	2024	2024	human	Not Specified	Victoria	Australia	10
ERR14757536	SAMEA117832705	2025	2024	human	Not Specified	Not Specified	Portugal	10
SRR12698164	SAMN16192660	2020	2018	human	Blood	Not Specified	Canada	10
SRR12698170	SAMN16192664	2020	2018	human	Blood	Not Specified	Canada	10
SRR13202874	SAMN16961832	2020	2018	human	Blood	Not Specified	Canada	10
SRR13202959	SAMN16970361	2020	2018	human	Blood	Not Specified	Canada	10
SRR13202982	SAMN16970372	2020	2018	human	Blood	Not Specified	Canada	10
SRR13202984	SAMN16970373	2020	2018	human	Blood	Not Specified	Canada	10
SRR13238717	SAMN17031200	2020	2018	human	Not Specified	Not Specified	Canada	10
SRR13482631	SAMN17178282	2021	2018	human	Feces	Not Specified	Canada	10
SRR13686438	SAMN17840463	2021	2018	human	Urine	Not Specified	Canada	10
SRR24807656	SAMN35528040	2023	2018	human	Not Specified	Not Specified	Canada	10
SRR13643361	SAMN17813952	2021	2018	bovine	Lymph Node	4	USA	10
SRR9016861	SAMN11580971	2019	2018	bovine	Lung	5	USA	10
SRR9016858	SAMN11580975	2019	2018	bovine	Liver	5	USA	10
SRR11450564	SAMN14487830	2020	2019	bovine	Blood	2	USA	10
SRR10502094	SAMN13340445	2019	2019	bovine	Lung	4	USA	10
SRR10257879	SAMN13012274	2019	2019	bovine	Lung	5	USA	10
SRR11101205	SAMN14125562	2020	2019	bovine	Lung	5	USA	10
SRR15146531	SAMN20219158	2021	2020	bovine	Tissue Pool	10	USA	10
SRR12991092	SAMN16662059	2020	2020	bovine	Liver	4	USA	10
SRR31203041	SAMN44551956	2024	2020	bovine	Lung	5	USA	10
SRR31203080	SAMN44551959	2024	2020	bovine	Intestine	5	USA	10
SRR18233382	SAMN26443819	2022	2020	bovine	Lung	8	USA	10
SRR17518186	SAMN24745574	2021	2021	bovine	Lung	5	USA	10
SRR17518181	SAMN24745579	2021	2021	bovine	Lung	5	USA	10
SRR19397124	SAMN28658235	2022	2021	bovine	Liver	5	USA	10
SRR31203074	SAMN44551965	2024	2021	bovine	Lung	5	USA	10
SRR23043684	SAMN32669103	2023	2022	bovine	Blood	1	USA	10
SRR23043675	SAMN32669110	2023	2022	bovine	Blood	2	USA	10
SRR27708424	SAMN39588292	2024	2022	bovine	Meningeal	4	USA	10
SRR27714943	SAMN39596700	2024	2022	bovine	Lung	5	USA	10
SRR20110353	SAMN29599192	2022	2022	bovine	Lung	5	USA	10
SRR28323407	SAMN40422020	2024	2022	bovine	Lung	5	USA	10
SRR27779120	SAMN39667410	2024	2022	bovine	Liver	8	USA	10
SRR27714941	SAMN39596710	2024	2023	bovine	Lung	5	USA	10
SRR27714940	SAMN39596711	2024	2023	bovine	Lung	5	USA	10
SRR25926991	SAMN37298607	2023	2023	bovine	Kidney	7	USA	10
SRR17660648	SAMN25087752	2022	2021	human	Not Specified	2	USA	10
SRR17143607	SAMN23705358	2021	2021	human	Not Specified	3	USA	10
SRR16774935	SAMN22894365	2021	2021	human	Not Specified	5	USA	10
SRR17249614	SAMN24144404	2021	2021	human	Not Specified	5	USA	10
SRR16089886	SAMN21857732	2021	2021	human	Not Specified	6	USA	10
SRR14707920	SAMN19490647	2021	2021	human	Not Specified	8	USA	10
SRR14345228	SAMN18907418	2021	2021	human	Not Specified	9	USA	10
SRR18101285	SAMN26177249	2022	2022	human	Not Specified	2	USA	10
SRR17773990	SAMN25287291	2022	2022	human	Not Specified	5	USA	10
SRR19087284	SAMN28093678	2022	2022	human	Not Specified	9	USA	10
SRR30477746	SAMN43297834	2024	2022	bovine	Not Specified	Minas Gerais	Brazil	10
SRR30477743	SAMN43297832	2024	2022	bovine	Not Specified	Minas Gerais	Brazil	10
SRR30477744	SAMN43297823	2024	2020	bovine	Not Specified	Minas Gerais	Brazil	10
SRR30477738	SAMN43297827	2024	2023	bovine	Not Specified	Minas Gerais	Brazil	4030
SRR30477745	SAMN43297824	2024	2019	bovine	Not Specified	Minas Gerais	Brazil	4030
SRR30477739	SAMN43297828	2024	2019	bovine	Not Specified	Minas Gerais	Brazil	10
SRR30477740	SAMN43297829	2024	2019	bovine	Not Specified	Minas Gerais	Brazil	10
SRR30477736	SAMN43297825	2024	2020	bovine	Not Specified	Minas Gerais	Brazil	10
SRR30477747	SAMN43297835	2024	2022	bovine	Not Specified	So Paulo	Brazil	10
SRR30477737	SAMN43297826	2024	2022	bovine	Not Specified	Minas Gerais	Brazil	3734
SRR30477742	SAMN43297831	2024	2022	bovine	Not Specified	Minas Gerais	Brazil	10
SRR30477741	SAMN43297830	2024	2022	bovine	Not Specified	Minas Gerais	Brazil	10
SRR29752495	SAMN42384884	2025	2019	bovine	Feces	Cristalina	Brazil	10
SRR29752494	SAMN42384885	2025	2020	bovine	Colostrum	Cristalina	Brazil	10
SRR29752491	SAMN42384888	2025	2019	bovine	Lung	Cristalina	Brazil	10
SRR29752489	SAMN42384890	2025	2020	bovine	Bile	Cristalina	Brazil	10
SRR29752492	SAMN42384887	2025	2019	bovine	Lung	Cristalina	Brazil	10
SRR29752493	SAMN42384886	2025	2020	bovine	Feces	Cristalina	Brazil	10
SRR29752490	SAMN42384889	2025	2020	bovine	Lung	Cristalina	Brazil	10
SRR33745401	SAMN48707698	2025	2019	bovine	Intestine	Minas Gerais	Brazil	10
SRR33745404	SAMN48707695	2025	2021	bovine	Eye	Minas Gerais	Brazil	3734
SRR33745403	SAMN48707696	2025	2024	bovine	Lung	Minas Gerais	Brazil	10
SRR33745402	SAMN48707697	2025	2024	bovine	Lung	Minas Gerais	Brazil	10
SRR33745405	SAMN48707694	2025	2021	bovine	Spleen	Sao Paulo	Brazil	3734
SRR33745406	SAMN48707693	2025	2024	bovine	Liver	Minas Gerais	Brazil	10
SRR33745407	SAMN48707692	2025	2021	bovine	Gallbladder	Minas Gerais	Brazil	10
SRR33745408	SAMN48707691	2025	2023	bovine	Liver	Sao Paulo	Brazil	10
